# Supplementary material for: Reduced Expression of CbUFO Is Associated with the Phenotype of a Flower-Defective Cosmos bipinnatus
Source: Int J Mol Sci. 2019 May 21;20(10):2503. doi: 10.3390/ijms20102503 (PMC6566773; doi:10.3390/ijms20102503)
Supplement: Supplementary file 1 [file ijms-20-02503-s001.zip]

Archive with 13 entries (12 files):
- supplementary files/
- supplementary files/Fig S1.docx
- supplementary files/Fig S2 Quantitative analysis of Involucral bracts.docx
- supplementary files/FIG S3Stereomicroscope observation.docx
- supplementary files/FIG S4- Sequence alignments.docx
- supplementary files/Fig S5.docx
- supplementary files/Fig S6 Paraffin section of vegetative buds in wild type.docx
- supplementary files/table S1.docx
- supplementary files/table S2.docx
- supplementary files/Table S3.docx
- supplementary files/~$Fig S3.docx
- supplementary files/~$G S2Stereomicroscope observation.docx
- supplementary files/~WRL0583.tmp
